# Supplementary material for: Composition of Higher Alcohols in Different Alcoholic Beverages and Their Metabolic Dynamics in Bama Pigs
Source: Foods. 2024 Oct 18;13(20):3316. doi: 10.3390/foods13203316 (PMC11507985; doi:10.3390/foods13203316)
Supplement: Supplementary file 1 [file foods-13-03316-s001.zip]

Archive with 1 entries (1 files):
- foods-3217222-supplementary.pdf
